# Supplementary material for: Trends in Clostridioides difficile infection prevalence among pediatric cancer patients: A systematic review and meta-analysis
Source: PLoS One. 2025 Oct 15;20(10):e0333962. doi: 10.1371/journal.pone.0333962 (PMC12527203; doi:10.1371/journal.pone.0333962)
Supplement: S3 File — (XLSX) [file pone.0333962.s003.xlsx]

## Sheet: Sheet1
				Supplementary file 3: Data extraction format
Author, publication year	Publication year	Study year	Study area	Continent	Continent code	Study design	Desion code	Age group	Patient population	Population code	C. difficile detection	Sample size	Sample size group	S.S number	C.difficle	Prevalence of C. difficile (%)	Seprev	Logprev	Selogprev
Lemiech-Mirowska et al, 2023	2023	2020	Poland	Europe	2	Retrospective	1	5 months -15 years	Hematologic & solid tumor	1	Culture, Immunochromatographic assay	175	≤ 300	1	37	21.1429	3.08662	3.0513	0.185131
Silva et al, 2022	2022	2016-2020	Brasil	South America	3	Retrospective	1	0-18 years	Hematologic, solid tumor & HSCT	2	PCR, Toxin A/B Assay	6583	> 300	2	63	0.95701	0.119994	-0.0439409	0.126595
Al-Rawahi et al, 2018	2018	2013-2016	Canada	North America	1	Prospective	2	≤18 years	Hematologic, solid tumor & HSCT	2	PCR	276	≤ 300	1	92	33.3333	2.83752	3.50656	0.127688
Salamonowicz et al, 2018	2018	2012-2015	Poland	Europe	2	Prospective	2	NA	Hematologic, solid tumor & HSCT	2	Culture, EIA, PCR	342	> 300	2	29	8.47953	1.50637	2.13766	0.194107
Dominguez et al, 2014	2014	2012	USA	North America	1	Prospective	2	11 months-21 years	Hematologic, solid tumor & HSCT	2	Culture, PCR (Toxin B gene)	45	≤ 300	1	10	22.2222	6.19748	3.10109	0.358569
Tavafi et al, 2015	2015	2011-2012	Iran	Asia	4	Prospective	2	≤15 years	Hematologic & solid tumor	1	PCR	105	≤ 300	1	18	17.1429	3.678	2.84158	0.25894
Willis et al, 2020	2020	2009-2018	USA	North America	1	Retrospective	1	0.5 months - 24 years	Hematologic, solid tumor & HSCT	2	ELISA, PCR	952	> 300	2	109	11.4496	1.03198	2.43795	0.101787
Armin et al, 2013	2013	2008-2009	Iran	Asia	4	Prospective	2	NA	Hematologic & solid tumor	1	Culture, ELISA(Toxins A&B)	152	≤ 300	1	38	25	3.5122	3.21888	0.187317
Spruit et al, 2020	2020	2007-2017	USA	North America	1	Retrospective	1	NA	Hematologic, solid tumor & HSCT	2	PCR, Toxin A/B Assay	264	≤ 300	1	101	38.2576	2.99122	3.64434	0.126633
Simojoki et al, 2014	2014	2007-2009	Finland	Europe	2	Retrospective	1	7 months-17 years	Hematologic, solid tumor & HSCT	2	Culture, EIA (Toxin A/B)	52	≤ 300	1	8	15.3846	5.00341	2.73337	0.384353
Castagnola et al, 2009	2009	2005-2006	Italy	Europe	2	Retrospective	1	11 months-17.7 years	Solid tumor	4	Immunoenzymatic test	114	≤ 300	1	9	7.89474	2.52557	2.0662	0.347325
Daida et al, 2017	2017	2003-2012	Japan	Asia	4	Retrospective	1	0-19 years	Hematologic & solid tumor	1	EIA (Toxin A)	189	≤ 300	1	51	26.9841	3.22873	3.29525	0.163873
Murphy et al, 2024	2024	2000-2017	USA	North America	1	Retrospective	1	1-18 years	Hematologic & solid tumor	1	PCR, EIA (Toxin A/B)	11366	> 300	2	206	1.81242	0.125128	0.594665	0.0703134
Blank et al, 2013	2013	1999-2011	USA	North America	1	Retrospective	1	≤18 years	Hematologic & solid tumor	1	PCR, EIA	33095	> 300	2	1736	5.24551	0.12255	1.65737	0.0246561
Fisher et al, 2014	2014	1999-2009	USA	North America	1	Retrospective	1	1-19 years	Hematologic	3	NA	8268	> 300	2	268	3.24141	0.194765	1.17601	0.0620995
El-Mahallawy et al, 2001	2001	1999-2000	Egypt	Africa	5	Prospective	2	1.5-18 years	Hematologic & solid tumor	1	EIA (Toxin A)	104	≤ 300	1	15	14.4231	3.44501	2.66883	0.27911
Price et al, 2013	2013	1995-2004	Canada	North America	1	Retrospective	1	≤18 years	Hematologic	3	NA	341	> 300	2	37	10.8504	1.68425	2.38421	0.174116
Oskarsdottir et al, 1991	1991	1988-1989	Sweden	Europe	2	Prospective	2	NA	Hematologic & solid tumor	1	Culture	46	≤ 300	1	11	23.913	6.28917	3.17442	0.34566
Brunetto et al, 1988	1988	1986	UK	Europe	2	Retrospective	1	1-19 years	Hematologic & solid tumor	1	Culture	63	≤ 300	1	5	7.93651	3.40556	2.07147	0.466092
Chiesa eta al, 1985	1985	1982-1983	Italy	Europe	2	Prospective	2	4-14 years	Hematologic	3	Culture	15	≤ 300	1	4	26.6667	11.418	3.28341	0.583874
												62372			2810
